# Supplementary material for: Assessment of frailty in patients with advanced chronic kidney disease, and the role of microvesicles: A single-center study
Source: PLoS One. 2025 Sep 30;20(9):e0332653. doi: 10.1371/journal.pone.0332653 (PMC12483209; doi:10.1371/journal.pone.0332653)
Supplement: S1 Data — (XLSX) [file pone.0332653.s001.xlsx]

## Sheet: FrailtyMvpublication
BMI	LTI	Bioimpedance	Bioimpedance12	Dynamometry1	Dynamometry2	Dynamometry3	Dynamean	strengthBi	strengthBi01	Gait1	Gait2	Gait3	GaitMean	speed	speedBi	speedBi01	query1	query2	Exhaustion	Exhaustion01	query03	query0301	LowExercise	LowExercise01	Frailty	FrailtyBi	Frailty01	Diabetes	Diabetes01	HTA	HTA01	CV	CV01	Creatinine	eFGr	Colesterol	Platelest	Hb	IST	Ferritine	pH	HC03	Ca	P	PTH	PCR	IL6	HDDP	HDDP12
30.8596	9.4	1	1	20.3	17	15.9	17.7333	1	1	5.7	5.9	5.8	5.8	0.689655	1	1	7	7	1	1	2	0	1	1	4	1	1	1	1	1	1	1	1	5.44	8.15	96	239000	12.2	22	308	7.27	15.7	8.8	5.1				1	1
26.8407	11.3	1	1	6.9	6.5	8.2	7.2	1	1	7.25	6.5	7.79	7.18	0.557103	1	1	4	5	1	1	2	0	1	1	4	1	1	1	1	1	1	2	0	4.7	7.98	169	262000	12.3	29	240	7.28	19.8	9	5.6	597	1		1	1
27.3251	17.2	1	1	22.5	20.8	20.8	21.3667	1	1	4.37	3.64	3.34	3.78333	1.05727	2	0	0	0	2	0	1	1	2	0	1	2	0	1	1	1	1	1	1	3.45	15.94	107	135000	12.4	29	315	7.29	22.9	9.1	2.4	327	1		0	2
27.4714	15.1	1	1	18	16.3	16.9	17.0667	1	1	5.03	4.38	4.44	4.61667	0.866426	2	0	0	0	2	0	1	1	2	0	1	2	0	1	1	1	1	2	0	4.85	8.67	106	170000	11.6	17	252	7.26	21.3	8.8	4.9	504	1		0	2
21.1194	11	1	1	28.7	26.1	26.9	27.2333	2	0	4.39	4.04	3.92	4.11667	0.97166	2	0	0	0	2	0	1	1	2	0	0	2	0	2	0	1	1	2	0	3.42	16.5	151	140000	11.4	38	393	7.25	13.4	9.8	4.5	354			0	2
30.4867	12	1	1	34.7	26	28.2	29.6333	1	1	5.17	5.43	5.08	5.22667	0.765306	1	1	0	0	2	0	1	1	2	0	2	2	0	1	1	1	1	2	0	3.33	18.76	113	225000	13.9	37	456	7.35	26.9	9.4	3.9	147	2		0	2
32.8889	13.8	1	1	16.3	16.4	16.7	16.4667	1	1	5.14	4.15	4.36	4.55	0.879121	2	0	0	0	2	0	1	1	2	0	1	2	0	1	1	1	1	2	0	2.72	15.9	119	200000	11.7	33	192	7.34	20.3	9.3	4.2	384			0	2
25.1552	11.8	1	1	13.5	11.2	11.2	11.9667	1	1						1	1	3	7	1	1	2	0	1	1	4	1	1	1	1	1	1	1	1	4.19	9.57	103	91000	8.3	23	459	7.36	24.8	9.2	3.7				0	2
25.9918	11.9	1	1	35.9	33.8	33.5	34.4	2	0	4.38	4.63	4.18	4.39667	0.90978	2	0	0	0	2	0	1	1	2	0	0	2	0	2	0	1	1	1	1	3.04	20.36	115	165000	12.5	28	116	7.28	24.5	10	3.9	124	1.3		0	2
31.3014	15.1	1	1	22.1	23	24.2	23.1	1	1	6.5	5.1	5.2	5.6	0.714286	1	1	2	0	2	0	1	1	2	0	2	2	0	1	1	1	1	1	1	3.58	14.6	101	114000	10					7.4	4.8	603			0	2
28.4801	11.9	1	1	25.9	25.7	26.1	25.9	1	1	4.4	3.4	4	3.93333	1.01695	2	0	0	0	2	0	2	0	1	1	2	2	0	1	1	1	1	1	1	5.96	8.89	115	194000	11.1	17	330	7.3	22.3	8.2	4.9	759			1	1
42.206	8.9	1	1	9.7	12.4	14.1	12.0667	1	1	0	0	0	0		1	1	7	0	1	1	1	1	2	0	3	1	1	1	1	1	1	2	0	2.53	17.48	167	222000	14.7	11	18	7.3	19.3	9.3	4.9	368			1	1
31.9347	18.9	1	1	27.6	22.9	25.1	25.2	1	1	3.86	4.54	3.46	3.95333	1.0118	2	0	3	0	1	1	2	0	1	1	3	1	1	1	1	1	1	2	0	3.86	14.2	176	226000	12.6	28	154	7.33	24.5	9.4	4.5				1	1
34.4579	10.3	1	1	12.9	8.9	8.8	10.2	1	1	7.05	5.27	5.87	6.06333	0.659703	1	1	7	7	1	1	1	1	2	0	3	1	1	1	1	1	1	2	0	3.6	11.1	155	157000	11.2	21	105	7.23	21.3	9.1	4.7	272	12.7	7.39	0	2
27.3995	11.8	1	1	27.2	26.4	24.8	26.1333	2	0	5.02	5.4	4.09	4.83667	0.827016	2	0	0	0	2	0	1	1	2	0	0	2	0	2	0	1	1	2	0	4.46	9.13	179	250000	10.7	29	10	7.28	24	10.2	4.2	547	1	1.5	1	1
28.68	10.1	1	1	19.1	20.9	19	19.6667	2	0	5.93	5.8	5.07	5.6	0.714286	1	1	0	0	2	0	1	1	2	0	1	2	0	2	0	1	1	2	0	6.22	5.97	179	149000	11.1	19	148	7.21	17.6	9	6.3	385			1	1
33.7823	13.7	1	1	20.8	18	16.2	18.3333	1	1	3.79	3.82	3.03	3.54667	1.12782	2	0	7	7	1	1	1	1	2	0	2	2	0	2	0	1	1	2	0	3.4	12.93	140	213000	11.2	19	127	7.34	21.2	10.3	3.7	231	1		1	1
17.9859	5.6	1	1	2	2.6	2	2.2	1	1	5.25	4	4.53	4.59333	0.870827	2	0	3	3	1	1	1	1	2	0	2	2	0	2	0	2	0	2	0	3.35	14.34	210	273000	13.3	29	97	7.39	28.5	9.4	5.4	95	1.8	4.14	0	2
22.3948	11.7	1	1	15.3	16.5	17.1	16.3	1	1	3.01	3.08	3.04	3.04333	1.31435	2	0	0	0	2	0	2	0	1	1	2	2	0	2	0	1	1	2	0	4.82	8.08	237	257000	10.9			7.25	17	8	6.3	211	2.3	8.62	1	1
32.1663	9.8	1	1	17.5	18	18.3	17.9333	1	1	4.21	4.12	3.93	4.08667	0.978793	2	0	3	1	1	1	1	1	2	0	2	2	0	1	1	1	1	2	0	5.39	7.79	193	212000	11.4	26	236	7.23	16.8	9.7	5.2				0	2
20.3806	13	1	1	25.2	25.5	25.4	25.3667	1	1	6.4	5.13	6.3	5.94333	0.673023	1	1	7	0	1	1	1	1	2	0	4	1	1	1	1	1	1	1	1	3.19	18	104	225000	12	31	181	7.26	21.5	8.7	4.7	312			0	2
21.7955	12.1	1	1	26.2	25.3	25.9	25.8	1	1	4.5	3.78	3.79	4.02333	0.9942	2	0	0	0	2	0	1	1	2	0	1	2	0	2	0	1	1	2	0	3.79	15.1	166	214000	11.3			7.4	21.6	9.1	4.5	274			0	2
39.2	9.5	1	1	20.9	21	18.5	20.1	1	1	4.8	4.02	4.46	4.42	0.9	2	0	0	0	2	0	2	0	1	1	2	2	0	2	0	1	1	1	1	3.52	12.59	164	218000	10.4	15	188	7.29	22.7	8.5	3.5	348			0	2
55.4646	19.2	1	1	26.7	27.9	27.8	27.4667	1	1	5.07	3.55	4.01	4.21	0.950119	2	0	7	7	1	1	2	0	1	1	3	1	1	1	1	1	1	2	0	3.64	16.8	122	341000	9.2	18	276	7.39	22.2	8.8	4.5	259			0	2
25.7318	13.3	1	1	27.3	27.3	27.1	27.2333	1	1	2.98	3	3.01	2.99667	1.33482	2	0	0	0	2	0	1	1	2	0	1	2	0	2	0	1	1	2	0	4.14	12.88	140	148000	11.8	31	82			8.5	4.1	206			0	2
23.3091	13.8	1	1	27	27.2	27.1	27.1	1	1	4.78	5.3	5.5	5.19333	0.770218	1	1	7	7	1	1	1	1	2	0	3	1	1	2	0	1	1	1	1	5.17	10.2	120	228000	10.6	31	290	7.24	22.2	8.8	4.7	256	1.2		0	2
25.1534	12.7	1	1	29.4	27.7	26.8	27.9667	2	0	5.8	4.9	4.7	5.13333	0.779221	1	1	0	0	2	0	1	1	2	0	1	2	0	2	0	1	1	2	0	5.27	8	228	353000	10.9	19	54	7.25	22.2	8.7	5.9	143	1		0	2
27.5597	18.3	1	1	26.3	22.4	21.2	23.3	1	1	3.86	3.32	2.8	3.32667	1.2024	2	0	1	1	2	0	2	0	1	1	2	2	0	1	1	1	1	1	1	4.22	12.58	141	220000	10.9	33	85	7.26	21.1	8.6	4.2	187	1		1	1
26.493	14.5	1	1	40.1	38.5	38	38.8667	2	0	3.48	3.63	3.07	3.39333	1.17878	2	0	0	0	2	0	1	1	2	0	0	2	0	2	0	1	1	2	0	3.48	17.89	145	178000	12.1			7.29	21.5	9	3.8	212	8.1	3.08	0	2
27.2173	19.4	1	1	26.1	26.1	26.2	26.1333	1	1	5.24	5.55	5.07	5.28667	0.75662	1	1	0	0	2	0	1	1	2	0	2	2	0	1	1	1	1	2	0	6.06	8.9	149	278000	12	18	49	7.26	19.7	9	9.4				1	1
30.7099		0	2	29.8	31.2	28.2	29.7333	1	1	4.08	4.21	3.25	3.84667	1.03986	2	0	0	0	2	0	1	1	2	0	1	2	0	1	1	1	1	1	1	6.2	9.42	127	134000	13.1			7.14	17.8	7.6	5.1		1	16.41	1	1
24.4752	9.3	1	1	22.5	21.8	20.1	21.4667	2	0	4.45	3.93	4.25	4.21	0.950119	2	0	0	0	2	0	1	1	2	0	0	2	0	2	0	1	1	2	0	3.38	13.5	168	208000	11.2					9.9	4.3				0	2
33.9125	15.8	1	1	31.3	30.1	30.3	30.5667	1	1	3.88	3.28	3.05	3.40333	1.17532	2	0	7	0	1	1	1	1	2	0	2	2	0	2	0	1	1	1	1	3.23	17.9	167	174000	10.4	25	107	7.33	24.8	9.5	3.4	239			1	1
26.4378		0	2	11.8	14.5	13	13.1	1	1	13.5	7.69	9.32	10.17	0.393314	1	1	7	4	1	1	2	0	1	1	4	1	1	2	0	1	1	1	1	4.44	9.24	165	179000	10.5			7.31	21.5	9.4	5.6				1	1
26.6436	13.3	1	1	23.1	24	23.1	23.4	1	1	3.89	3.21	3.14	3.41333	1.17188	2	0	2	0	2	0	2	0	1	1	3	1	1	2	0	1	1	2	0	4.67	10.75	174	210000	10.8	24	492			10.8	5.2	207			1	1
32.1417	14.2	1	1	17.1	18.5	17.8	17.8	1	1	5.63	5.22	4.76	5.20333	0.768738	1	1	0	0	2	0	1	1	2	0	2	2	0	1	1	1	1	2	0	4.02	12.7	171	189000	12.5	28	266	7.26	19.1	8.8	4.8	153	1.5		1	1
31.5	11.6	1	1	23.6	23	22.3	22.96	1	1	5	5.2	5.3	5.16	0.77	1	1	0	0	2	0	1	1	2	0	2	2	0	1	1	1	1	1	1	4.12	13.22	122	124000	11.2			7.35	23.5	9.7	4.3	269			0	2
29.1871	12.5	1	1	37.3	34	33.9	35.0667	2	0	3.11	2.97	2.64	2.90667	1.37615	2	0	0	0	2	0	1	1	2	0	1	2	0	1	1	1	1	2	0	3.08	19.21	98	130000	16.1			7.17	22.6	9.8	3.4		2.8	5.35	0	2
29.2304		0	2	24.9	24.8	25.3	25	1	1	5.58	5.64	4.96	5.39333	0.741656	1	1	7	7	1	1	1	1	2	0	3	1	1	1	1	1	1	1	1	3.67	15.6	119	139000	11.9	33	34	7.31	25.7	8.3	4.8	372			1	1
30.3114	13.2	1	1	19.1	18.8	21.9	19.9333	1	1	4.49	4.04	4.61	4.38	0.913242	2	0	0	0	2	0	2	0	1	1	2	2	0	1	1	1	1	2	0	5.07	9.59	209	194000	14.8			7.14	20	9.5	5.4		7.5	15.38	0	2
21.3384	13.4	1	1	7.3	6.3	6.8	6.8	1	1	0	0	0	0		1	1	7	7	1	1	2	0	1	1	4	1	1	1	1	2	0	2	0	5.08	9.36	122	346000	9.7	21	446	7.26	18.3	9	6.3				1	1
29.3778	10.1	1	1	9.1	8.4	9.1	8.86667	1	1	5.1	4.8	4	4.63333	0.863309	2	0	1	2	2	0	1	1	2	0	1	2	0	2	0	1	1	2	0	2.44	19.8	142	141000	11.7	27	634	7.34	25.2	10.3	4.5	74	1		0	2
25.3069	11.8	1	1	23.7	23.8	24.1	23.8667	1	1	4.49	4.28	4.18	4.31667	0.926641	2	0	0	0	2	0	1	1	2	0	1	2	0	2	0	1	1	1	1	3.45	16.05	141	97000	11.4	27	64	7.26	20	9.9	4.3	62	1	4.22	0	2
28.5813	9.4	1	1	33	25.7	21.5	26.7333	1	1	4.26	4.37	4.1	4.24333	0.942655	2	0	0	0	2	0	2	0	1	1	2	2	0	2	0	1	1	2	0	3.69	14.9	190	187000	14.8	32	64	7.28	25.6	8.9	4.1		8.1	12.71	1	1
31.06	15	1	1	19.6	22.5	22.1	21.4	1	1	5	5.1	5.2	5.1	0.78	1	1	0	0	2	0	1	1	2	0	2	2	0	1	1	1	1	1	1	2.34	26	110	170000	11.6	37	531	7.32	23	9.5	3.3	152			0	2
42.5906		1	1	23.9	25.7	26.6	25.4	1	1	3.3	3.03	2.46	2.93	1.36519	2	0	6	6	1	1	2	0	1	1	3	1	1	1	1	1	1	1	1	3.69	17.52	129	349000	11.2	17	58	7.21	14.8	8.3	4.7	654	11.3		0	2
25.7633	14.3	1	1	39.7	37.4	37	38.0333	2	0	6.36	5.69	5.13	5.72667	0.698487	1	1	7	0	1	1	1	1	2	0	2	2	0	1	1	1	1	1	1	3.96	14.18	126	244000	13			7.25	21.6	10.5	3.7	330	3.1	6.38	1	1
28.8636	14.5	1	1	32.7	37.5	36	35.4	2	0	4.01	3.9	4	3.97	1.00756	2	0	0	0	2	0	1	1	2	0	0	2	0	1	1	1	1	1	1	5.26	10.94	156	253000	9	7	6	7.22	12.6	9.1	5.3	194	1.1	6.4	1	1
26.8726	11.2	1	1	29.3	26.9	27.7	27.9667	1	1	6.76	4.92	6.09	5.92333	0.675295	1	1	6	0	1	1	2	0	1	1	4	1	1	1	1	1	1	1	1	6.96	7.12	81	431000	9.9	20	49	7.17	22.3	8.9	5.5				1	1
28.2996	8.9	1	1	16.9	19.1	17.8	17.9333	1	1	5.28	5.45	5.7	5.47667	0.730371	1	1	0	0	2	0	1	1	2	0	2	2	0	1	1	1	1	1	1	4.49	8.74	103	216000	11.1			7.33	19.7	10	4.4	176	1	5.96	1	1
26.9753	13	1	1	30.8	22.9	28.6	27.4333	1	1	3.48	3.85	3.54	3.62333	1.10396	2	0	0	0	2	0	1	1	2	0	1	2	0	2	0	1	1	2	0	4.64	14.05	190	252000	10.7	20	239	7.29	22	9.3	7.1	886	5		1	1
27.1075	16.2	1	1	40.1	41.2	41.1	40.8	2	0	4.18	3.02	3.8	3.66667	1.09091	2	0	0	0	2	0	1	1	2	0	1	2	0	2	0	1	1	2	0	3.56	18.43	154	280000	15.5			7.31	23.5	8.4	3		1	3.51	0	2
37.2744	12.4	1	1	31.3	28.2	28.1	29.2	1	1	4.25	3.98	3.79	4.00667	0.998336	2	0	0	0	2	0	1	1	2	0	1	2	0	1	1	1	1	2	0	5.39	9.56	180	192000	11.5	36	142	7.38	18	9	5.1	237	1		1	1
30.1021	11.4	1	1	26.8	25.9	24	25.5667	1	1	4.86	5	5.5	5.12	0.78125	1	1	0	0	2	0	1	1	2	0	2	2	0	1	1	1	1	2	0	2.84	21.9	128	166000	13.3	21	18	7.31	25	9.3	4.3	181			0	2
30.9689		0	2	28.4	26.1	24.2	26.2333	1	1	6.04	5.01	4.9	5.31667	0.752351	1	1	0	0	2	0	1	1	2	0	2	2	0	1	1	1	1	2	0	6.44	7.77	186	233000	11.8	20	121	7.27	22.6	8.4	4.7	228	3.4		0	2
33.3319	9.9	1	1	18.8	20.4	18.2	19.1333	1	1	3.5	3.5	3.5	3.5	1.14286	2	0	0	0	2	0	2	0	1	1	2	2	0	2	0	1	1	2	0	2.8	16	183	226000	12.8			7.28	22	10	4.2	107			0	2
24.0892	10.5	1	1	20	19.8	21.3	20.3667	2	0	3.12	3.3	3.35	3.25667	1.22825	2	0	0	0	2	0	1	1	2	0	0	2	0	2	0	1	1	2	0	3.32	14.6	203	225000	11.4	44	314	7.29	18.5	10.9	4	227			0	2
39.7656	19.3	1	1	36.2	30.3	29.5	32	1	1	6.48	4.37	3.79	4.88	0.819672	2	0	5	7	1	1	1	1	2	0	2	2	0	2	0	1	1	2	0	6.25	9.25	151	205000	11.5	19	123	7.23	14.2	8.1	6.6	844	8.3		0	2
21.9899	11.9	1	1	20.6	20.2	20.3	20.3667	1	1	5.1	4.7	3.4	4.4	0.909091	2	0	3	2	1	1	2	0	1	1	3	1	1	2	0	1	1	1	1	8.9	4.83	134	111000	9.8	5	72	7.4	21.7	8.3	7.2	317	18.3		0	2
23.8444	12.9	1	1	31.8	30.6	29.8	30.7333	2	0	3.21	3.33	3.2	3.24667	1.23203	2	0	0	0	2	0	1	1	2	0	0	2	0	1	1	1	1	2	0	4.7	11.37	104	204000	10.1	23	66	7.31	18.5	8.7	4.6	326	6.7		0	2
37.037	24.4	1	1	29.6	28.2	28.7	28.8333	1	1	4.36	4.21	3.91	4.16	0.961538	2	0	7	0	1	1	1	1	2	0	2	2	0	2	0	1	1	2	0	2.59	23.18	127	125000	12	28	124			9.3	4.1	277			0	2
30.96	14	1	1	25.6	25.7	25.6	25.63	1	1	3.16	2.57	2.9	2.87	1.39	2	0	0	0	2	0	1	1	2	0	1	2	0	1	1	1	1	2	0	3.52	18.5	76	177000	13.8	29	230	7.3	22	9.5	4.4	300			0	2
32.6298	17.5	1	1	48.3	50.2	44.8	47.7667	2	0	5.46	5.41	4.76	5.21	0.767754	1	1	0	0	2	0	1	1	2	0	1	2	0	2	0	1	1	1	1	4.64	13.67	172	215000	14	27	175	7.31	23.6	9.8	4				0	2
25.3906	15.1	1	1	28.6	31.4	30	30	2	0	3.03	3.06	3.02	3.03667	1.31723	2	0	0	0	2	0	1	1	2	0	0	2	0	1	1	1	1	2	0	3.76	14.57	100	87000	12.9			7.34	23.1	8.4	4.6	698	1.5	6.63	1	1
32.1427	15.6	1	1	32.5	32.3	32.2	32.3333	2	0	4.69	4.55	4.11	4.45	0.898876	2	0	2	0	2	0	2	0	1	1	1	2	0	1	1	1	1	1	1	3.91	15.23	124	226000	10.9	28	532	7.27	20.3	9	4.8				1	1
27.4348	8.1	1	1	17.4	17.6	17.5	17.5	1	1	5.09	4.73	4.63	4.81667	0.83045	2	0	7	7	1	1	2	0	1	1	3	1	1	1	1	1	1	2	0	3.56	11.99	179	151000	10.3	84	216	7.24	18.2	7.5	4.4				1	1
33.1678	12.4	1	1	25.3	23.4	22.6	23.7667	1	1	4.45	4.37	4.63	4.48333	0.892193	2	0	0	0	2	0	1	1	2	0	1	2	0	1	1	1	1	2	0	4.73	11.44	114	165000	12.6	32	262	7.21	20.6	8.6	5.7	428	1		0	2
26.9531	11.4	1	1	27	25.4	25.3	25.9	1	1	4.3	4.2	4.09	4.19667	0.953137	2	0	0	0	2	0	1	1	2	0	1	2	0	2	0	1	1	1	1	3.85	13	166	236000	11.9	24		7.33	24.2	9	3.5	406			1	1
21.4643	9.2	1	1	27.1	25.2	23.5	25.2667	1	1	0	0	0	0		1	1	3	0	1	1	1	1	2	0	3	1	1	1	1	1	1	2	0	7.18	6.86	146	359000	11.4	21	42	7.26	18.9	8.3	5.9		1.2	7.37	0	2
35.325	14.8	1	1	38.5	41.7	36.8	39	2	0	4.67	3.43	4.18	4.09333	0.977199	2	0	0	1	2	0	2	0	1	1	1	2	0	2	0	1	1	2	0	7.31	8.22	127	181000	11.3	25	236	7.25	22	8.1	5.9		1	68.4	1	1
30.3051	15.4	1	1	42.7	33.4	33.8	36.6333	2	0	3.54	3.6	3.62	3.58667	1.11524	2	0	0	0	2	0	1	1	2	0	0	2	0	1	1	1	1	2	0	2.72	25.8	168	206000	13.3			7.32	25.7	9.9	2.8	251	36.5		1	1
24.375	7.8	1	1	13.9	14.9	13	13.9333	1	1	19.42	18.59	19.3	19.1033	0.209388	1	1	7	7	1	1	2	0	1	1	4	1	1	1	1	1	1	1	1	2.1	28.04	173	170000	12	53	1347	7.21	18.5	9.1	5.3	132	2.1		0	2
23.6294	10.5	1	1	29.2	28.3	26.1	27.8667	1	1	4.66	4.1	5.2	4.65333	0.859599	2	0	7	0	1	1	2	0	1	1	4	1	1	1	1	2	0	1	1	10.77	4.2	98	172000	13.1	32	274	7.28	18.1	9.1	5.1	402			1	1
34.8	9	1	1	17.2	16.4	17.4	17	1	1	4.29	4.23	3.98	4.13	0.9	2	0	0	0	2	0	2	0	1	1	2	2	0	2	0	1	1	1	1	3.84	12.23	172	171000	12.5	29	157	7.3	16.5	9.7	4.5	209			0	2
23.9441	10.7	1	1	29.5	28.7	24.4	27.5333	1	1	4.42	4.3	4.53	4.41667	0.90566	2	0	0	0	2	0	2	0	1	1	2	2	0	2	0	1	1	2	0	2.36	27.47	143	300000	12.5	35	164	7.21	16.9	9.1	3.7		1.1	8.87	1	1
34.674	12.7	1	1	39.4	32.4	27	32.9333	2	0	4.05	3.27	3.08	3.46667	1.15385	2	0	1	1	2	0	1	1	2	0	0	2	0	2	0	2	0	2	0	3.09	17.08	178	389000	13.8	11	32	7.4	19.7	9.4	3.4	147	13.6		0	2
31.702	15.2	1	1	40.3	37.3	33.8	37.1333	2	0	3.31	3.55	3.33	3.39667	1.17763	2	0	0	0	2	0	1	1	2	0	0	2	0	1	1	2	0	1	1	5.72	10.25	117	94000	12.3	52	719	7.29	20	7.6	5.3	583			1	1
45	9.4	1	1	18.9	18.8	21.1	19.6	1	1	2.93	2.8	3.05	2.92667	1.36674	2	0	0	1	2	0	2	0	1	1	2	2	0	2	0	2	0	2	0	2.85	18.44	128	312000	12.3	26	193	7.19	13.7	8.9	5.6	714			1	1
21.952	10.2	1	1	38.9	39.1	34.8	37.6	2	0	3.85	3.45	3.61	3.63667	1.09991	2	0	0	7	1	1	1	1	2	0	1	2	0	1	1	1	1	2	0	5.51	11.02	120	338000	9.7	37	214	7.18	15.7	9.1	4.6	87	12.9		0	2
32.8444	7	1	1	10.2	11.8	11.5	11.1667	1	1	8.89	6.68	6.38	7.31667	0.546697	1	1	7	7	1	1	2	0	1	1	4	1	1	1	1	1	1	2	0	5.07	7.23	123	212000	11.3	56	972	7.31	16.6	9	5.3		5	18.55	0	2
29.6702		0	2	22.3	24.1	23.9	23.4333	2	0	3.46	3.74	3.47	3.55667	1.12465	2	0	0	2	2	0	1	1	2	0	0	2	0	2	0	1	1	2	0	3.19	15.21	177	306000	11			7.36	20.8	9.8	3.9		26.4	11.28	0	2
35.7437	17.6	1	1	45.8	40	32.8	39.5333	2	0	2.9	2.58	2.48	2.65333	1.50754	2	0	0	0	2	0	2	0	1	1	1	2	0	2	0	1	1	2	0	7.45	7.93	122	185000	9.7	14	394	7.22	15.8	8.7	3.7	674	3.6		1	1
32.3148	13.3	1	1	35.6	33.3	34.6	34.5	2	0	3.32	3.25	2.81	3.12667	1.27932	2	0	0	0	2	0	1	1	2	0	0	2	0	2	0	1	1	2	0	8.02	6.71	159	271000	12.9	34	354	7.26	19	8.9	6.7	373	15.9	8.52	1	1
		0	0																		3							2	0	1	1	2	0	7.53	7.72	206	209000	9.8	57	502	7.19	14	8.1	5.5				0	2
22.0493	15.4	1	1	28.5	28.2	28.2	28.3	1	1	3	3.1	2.99	3.03	1.32013	2	0	7	0	1	1	2	0	1	1	3	1	1	1	1	1	1	2	0	5.82	9.89	168	112000	11	16	54	7.37	23.6	9.2	5.4	112			1	1
25.1953	14.7	1	1	9	7.9	11	9.3	1	1	6.58	4.8	5.5	5.62667	0.7109	1	1	5	3	1	1	2	0	1	1	4	1	1	1	1	1	1	1	1	5.67	6.73	181	274000	11.2	19	640	7.21	16.5	6.9	6.2	553	1		1	1
35.9992	13.5	1	1	17.6	17.2	13.2	16	1	1	4.17	3.16	3.24	3.52333	1.13529	2	0	3	3	1	1	1	1	2	0	2	2	0	2	0	1	1	2	0	11.19	3.87	114	198000	14.1	12	25	7.38	21.9	8.1	7.1	769	10.1	12.8	1	1
[truncated: 26 more columns]
